# Supplementary material for: Developmentally Programmed Switches in DNA Replication: Gene Amplification and Genome-Wide Endoreplication in Tetrahymena
Source: Microorganisms. 2023 Feb 16;11(2):491. doi: 10.3390/microorganisms11020491 (PMC9967165; doi:10.3390/microorganisms11020491)
Supplement: Supplementary file 1 [file microorganisms-11-00491-s001.zip]

Archive with 1 entries (1 files):
- microorganisms-2121092-supplementary.pdf
